# Supplementary material for: Familial osteochondrodysplastic and cardiomyopathic syndrome in Chianina cattle
Source: J Vet Intern Med. 2024 Oct 26;38(6):3346–57. doi: 10.1111/jvim.17221 (PMC11586572; doi:10.1111/jvim.17221)
Supplement: Supplementary file 1 — Table S1. List of the remaining homozygous variants after comparison with the global control cohort of 5279 control genomes from other breeds and after IGV visual inspection, identifying 10 homozygous protein‐changing variants with a predicted moderate and high effect present only in the affected calves. [file JVIM-38-3346-s006.xlsx]

## Sheet: Sheet1
Supplementary Table S1 - List of the remaining homozygous variants after comparison with the global control cohort of 5279 control genomes from other breeds and after IGV visual inspection, identifying 10 homozygous protein-changing variants with a predicted moderate and high effect present only in the affected calves.
#CHROM	POS	REF	ALT	EFFECT	IMPACT	GENE	GENEID	FEATURE	FEATUREID	BIOTYPE	RANK	HGVS_C	HGVS_P
9	38176716	GAGAAAGTGAGAGAGGGAAACAGAGGGGAGAGAGAA	G	splice_donor_variant&splice_region_variant&5_prime_UTR_variant&intron_variant	HIGH	LAMA4	529670	transcript	XM_024996678.1	protein_coding	1	c.-153_-153+34delAGTGAGAGAGGGAAACAGAGGGGAGAGAGAAAGAA
10	22267830	G	A	missense_variant	MODERATE	LOC100336282	100336282	transcript	XM_002707890.5	protein_coding	4	c.659C>T	p.Ala220Val
10	26700491	A	G	missense_variant	MODERATE	KLHL33	100141057	transcript	NM_001166652.2	protein_coding	5	c.2261A>G	p.Tyr754Cys
10	26767536	G	C	missense_variant	MODERATE	PARP2	505828	transcript	XM_005211536.4	protein_coding	8	c.590C>G	p.Thr197Arg
10	26911628	T	C	missense_variant	MODERATE	OR11G2	783918	transcript	XM_010809138.3	protein_coding	1	c.412A>G	p.Thr138Ala
10	26926319	A	C	missense_variant	MODERATE	LOC783885	783885	transcript	XM_005211537.4	protein_coding	1	c.514T>G	p.Phe172Val
11	105866775	G	A	missense_variant	MODERATE	LCN6	618665	transcript	XM_024999738.1	protein_coding	1	c.268C>T	p.Arg90Cys
11	105900378	G	A	missense_variant	MODERATE	CCDC183	618673	transcript	XM_015473732.2	protein_coding	1	c.334G>A	p.Ala112Thr
11	105942719	C	T	missense_variant	MODERATE	MAMDC4	515379	transcript	NM_001143873.1	protein_coding	12	c.1436C>T	p.Pro479Leu
12	68966603	A	C	missense_variant	MODERATE	DCT	280761	transcript	XM_010810899.2	protein_coding	7	c.1286T>G	p.Phe429Cys
12	69086807	C	T	missense_variant	MODERATE	TGDS	534594	transcript	NM_001101159.1	protein_coding	5	c.380G>A	p.Ser127Asn
12	69092831	A	T	missense_variant	MODERATE	TGDS	534594	transcript	NM_001101159.1	protein_coding	3	c.160T>A	p.Tyr54Asn
