# Supplementary material for: Familial osteochondrodysplastic and cardiomyopathic syndrome in Chianina cattle
Source: J Vet Intern Med. 2024 Oct 26;38(6):3346–57. doi: 10.1111/jvim.17221 (PMC11586572; doi:10.1111/jvim.17221)
Supplement: Supplementary file 3 — Table S3. Homozygosity mapping in the 2 cases. [file JVIM-38-3346-s008.xlsx]

## Sheet: topRuns_1000kb_90percent
Table S3: Homozygosity mapping in the 2 cases.
Group	Start_SNP	End_SNP	chrom	nSNP	from	to	Size (Mb)	Gene
case	1:2029547	1:3845122	1	12026	2029547	3845122	1.81557
case	1:5403219	1:6571522	1	8420	5403219	6571522	1.1683
case	1:14464787	1:15510389	1	8437	14464787	15510389	1.0456
case	1:16682905	1:18176967	1	10405	16682905	18176967	1.49406
case	1:19877552	1:22212984	1	10660	19877552	22212984	2.33543
case	1:23370122	1:25327868	1	14684	23370122	25327868	1.95775
case	1:25381231	1:27115122	1	9536	25381231	27115122	1.73389
case	1:29161357	1:31626893	1	14215	29161357	31626893	2.46554
case	1:32586655	1:33648743	1	6303	32586655	33648743	1.06209
case	1:33648884	1:35691881	1	12177	33648884	35691881	2.043
case	1:36120752	1:37706011	1	6686	36120752	37706011	1.58526
case	1:38648135	1:40285850	1	13056	38648135	40285850	1.63772
case	1:41694815	1:42764996	1	7601	41694815	42764996	1.07018
case	1:45154690	1:46388868	1	4909	45154690	46388868	1.23418
case	10:21350528	10:22375658	10	4395	21350528	22375658	1.02513
case	10:25469705	10:26631099	10	7945	25469705	26631099	1.16139
case	10:28615726	10:29692157	10	6232	28615726	29692157	1.07643
case	10:29692345	10:31749182	10	8529	29692345	31749182	2.05684
case	10:38442451	10:39551078	10	7223	38442451	39551078	1.10863
case	10:40859465	10:42204744	10	6848	40859465	42204744	1.34528
case	10:43030819	10:44107556	10	4147	43030819	44107556	1.07674
case	10:82243803	10:83616493	10	6951	82243803	83616493	1.37269
case	11:101855148	11:103162564	11	6934	101855148	103162564	1.30742
case	12:25095885	12:27777866	12	8741	25095885	27777866	2.68198
case	12:27778061	12:28870337	12	2501	27778061	28870337	1.09228
case	12:29337577	12:31562865	12	11035	29337577	31562865	2.22529
case	12:33470467	12:35835263	12	7215	33470467	35835263	2.3648
case	12:37577344	12:39773220	12	9420	37577344	39773220	2.19588
case	12:39773348	12:41317439	12	6283	39773348	41317439	1.54409
case	12:42679182	12:44306687	12	9482	42679182	44306687	1.6275
case	12:67240876	12:69360616	12	11436	67240876	69360616	2.11974	TGDS
case	13:63800063	13:65118468	13	2120	63800063	65118468	1.31841
case	17:18178377	17:19298125	17	5558	18178377	19298125	1.11975
case	17:23901605	17:25071729	17	9069	23901605	25071729	1.17012
case	18:4765032	18:6471779	18	10692	4765032	6471779	1.70675
case	18:13553745	18:14810988	18	2845	13553745	14810988	1.25724
case	20:268757	20:1567220	20	7543	268757	1567220	1.29846
case	20:29598259	20:30751599	20	5459	29598259	30751599	1.15334
case	20:30836427	20:32583478	20	7666	30836427	32583478	1.74705
case	20:70832534	20:71857692	20	2633	70832534	71857692	1.02516
case	22:22945041	22:24911160	22	11505	22945041	24911160	1.96612
case	25:3925637	25:6313588	25	14035	3925637	6313588	2.38795
case	25:6313927	25:7586816	25	8284	6313927	7586816	1.27289
case	25:20325620	25:21439285	25	6143	20325620	21439285	1.11366
case	25:21785046	25:23080068	25	6546	21785046	23080068	1.29502
case	26:27455449	26:29077367	26	10843	27455449	29077367	1.62192
case	4:26539656	4:28277718	4	8807	26539656	28277718	1.73806
case	4:41246064	4:42413684	4	3991	41246064	42413684	1.16762
case	5:25306199	5:26347496	5	2688	25306199	26347496	1.0413
case	5:34146107	5:35645464	5	3911	34146107	35645464	1.49936
case	5:36099023	5:37154465	5	4579	36099023	37154465	1.05544
case	5:37828459	5:39655423	5	9960	37828459	39655423	1.82696
case	5:40945738	5:42000900	5	8103	40945738	42000900	1.05516
case	5:42245917	5:43321526	5	5663	42245917	43321526	1.07561
case	5:82282324	5:83340137	5	5373	82282324	83340137	1.05781
case	6:61568177	6:62644157	6	5955	61568177	62644157	1.07598
case	6:63142967	6:66243903	6	15345	63142967	66243903	3.10094
case	6:109956093	6:111315415	6	8882	109956093	111315415	1.35932
case	9:14318441	9:15744957	9	7572	14318441	15744957	1.42652
case	9:35076425	9:36264167	9	7967	35076425	36264167	1.18774
case	9:38007374	9:39757803	9	6143	38007374	39757803	1.75043	LAMA4
case	9:40853338	9:42069487	9	2766	40853338	42069487	1.21615
case	9:43776917	9:44784518	9	3259	43776917	44784518	1.0076
case	9:47393948	9:48666371	9	6240	47393948	48666371	1.27242
case	9:48666410	9:50122724	9	7192	48666410	50122724	1.45631
case	9:50122891	9:51163907	9	3806	50122891	51163907	1.04102
case	9:51626698	9:52789897	9	5188	51626698	52789897	1.1632
case	9:54438788	9:55485899	9	6296	54438788	55485899	1.04711
case	9:58366412	9:59501613	9	5934	58366412	59501613	1.1352
case	9:59501738	9:62508849	9	8153	59501738	62508849	3.00711

## Sheet: Sheet1
Start_SNP	End_SNP	chrom	nSNP	from	to	Size (Mb)
10:25469705	10:26631099	10	7945	25469705	26631099	1.16139
10:28615726	10:29692157	10	6232	28615726	29692157	1.07643
10:29692345	10:31749182	10	8529	29692345	31749182	2.05684
10:38442451	10:39551078	10	7223	38442451	39551078	1.10863
10:40859465	10:42204744	10	6848	40859465	42204744	1.34528
10:43030819	10:44107556	10	4147	43030819	44107556	1.07674
10:82243803	10:83616493	10	6951	82243803	83616493	1.37269
